# Supplementary material for: Detection and Typing of Human Enteroviruses from Clinical Samples by Entire-Capsid Next Generation Sequencing
Source: Viruses. 2021 Apr 8;13(4):641. doi: 10.3390/v13040641 (PMC8070635; doi:10.3390/v13040641)
Supplement: Supplementary file 1 [file viruses-13-00641-s001.zip]

Archive with 2 entries (2 files):
- viruses-1172568-supplementary-figures.pdf
- viruses-1172568-supplementary-tables.xlsx
