# Supplementary material for: Detection and Typing of Human Enteroviruses from Clinical Samples by Entire-Capsid Next Generation Sequencing
Source: Viruses. 2021 Apr 8;13(4):641. doi: 10.3390/v13040641 (PMC8070635; doi:10.3390/v13040641)
Supplement: Supplementary file 1 [file viruses-13-00641-s001.zip › viruses-1172568-supplementary-tables.xlsx]

## Sheet: Final
Sample code	Date	Type of sample	EV qPCR Ct	Conventional-Sanger	NGS	mECRA + nested VP3- VP1 PCR	Genbank Acession number	BioProject accession number
CLI-B1-3	16/07/2017	CSF	24.32	CV B4	CV B4	CVB4	MT641353	PRJNA643298
CLI-B1-4	09/08/2017	Stool	27.56	CV A5	CV A5+ E11	Not done	MT641354, MT641355	PRJNA643298
CLI-B1-5	09/08/2017	Respiratory	Undetermined	C104	C104	C104	MT641356	PRJNA643298
CLI-B1-6	17/08/2017	CSF	28.2	CV B4	CV B4	CVB4	MT641357	PRJNA643298
CLI-B1-8	17/08/2017	CSF	28.9	CV B5	CV B5	CVB5	MT641358	PRJNA643298
CLI-B1-9	15/08/2017	CSF	32.63	E30	E30	Not done	MT641359	PRJNA643298
CLI-B1-10	18/08/2017	CSF	26	CV A9	CV A9	CVA9	MT641360	PRJNA643298
CLI-B1-11	17/08/2017	CSF	27	E6	E6	E6	MT641361	PRJNA643298
CLI-B1-12	22/08/2017	CSF	32.31	E11	E11	E11	MT641362	PRJNA643298
CLI-B1-13	19/08/2017	CSF	26.3	E6	E6	E6	MT641363	PRJNA643298
CLI-B2-12	28/06/2017	Respiratory	21.4	CVA21	CVA21	Not done	MT641364	PRJNA643298
CLI-B2-13	15/09/2017	CSF	Undetermined	E2	E2	Not done	MT641365	PRJNA643298
CLI-B1-14	02/10/2017	CSF	30.88	E5	E5	Not done	MT641366	PRJNA643298
CLI-B1-15	08/09/2017	Stool	32.36	CV A5	E11+CV A5	Not done	MT641367, MT641368	PRJNA643298
CLI-B1-17	05/10/2017	Stool	20	E30	CV A1+E30	Not done	MT641369, MT641370	PRJNA643298
CLI-B1-20	05/05/2017	CSF	Undetermined	E21	E21	Not done	MT641371	PRJNA643298
CLI-B1-21	09/10/2017	Respiratory	Undetermined	Undetected	Human Rhinovirus C	Not done	MT641372	PRJNA643298
CLI-B1-22	07/08/2017	Stool	19.06	CV A1	CV A1	CVA1	MT641373	PRJNA643298
CLI-B1-23	17/10/2017	Respiratory	26.72	CV A6	CV A6	CVA6	MT641374	PRJNA643298
CLI-B1-24	16/10/2017	Respiratory	20.15	CV A6	CV A6	CVA6	MT641375	PRJNA643298
CLI-B1-25	17/10/2017	CSF	Undetermined	E18	E18	E18	MT641376	PRJNA643298
CLI-B1-26	19/10/2017	CSF	34.2	E7	E7	E7	MT641377	PRJNA643298
CLI-B1-27	09/10/2017	Stool	32.3	EV C99	EV C99	Not done	MT641378	PRJNA643298
CLI-B1-28	14/09/2017	Stool	24.7	E12	E12	E12	MT641379	PRJNA643298
CLI-B1-29	16/10/2017	Respiratory	Undetermined	CV A16	CV A16	CVA16	MT641380	PRJNA643298
CLI-B1-30	17/10/2017	Stool	26.5	E3	E3	E3	MT641381	PRJNA643298
CLI-B1-33	10/08/2017	CSF	Undetermined	E9	E9	E9	MT641382	PRJNA643298
CLI-B1-34	21/08/2017	CSF	Undetermined	E18	E18	E18	MT641383	PRJNA643298
CLI-B1-36	19/10/2017	Not Specified	Undetermined	D68	D68	D68	MT641384	PRJNA643298
CLI-B1-39	28/10/2017	CSF	30.34	EV71	EV71	EV71	MT641385	PRJNA643298
CLI-B1-41	07/11/2017	CSF	22.6	E31	E31	E31	MT641386	PRJNA643298
CLI-B1-42	12/11/2017	Stool	21.7	E20	E20	Not done	MT641387	PRJNA643298
CLI-B1-43	13/11/2017	Not Specified	25	C105	C105	C105	MT641388	PRJNA643298
CLI-B1-44	11/12/2017	Stool	28.92	E20	E20+ EV C99	Not done	MT641389, MT641390	PRJNA643298
CLI-B1-45	12/12/2017	CSF	25.17	CB2	CVB2	Not done	MT641391	PRJNA643298
CLI-B1-46	15/12/2017	Respiratory	31.01	C-105	C105	Not done	MT641392	PRJNA643298
CLI-B1-47	13/12/2017	Respiratory	23.6	D68	D68	Not done	MT641393	PRJNA643298
CLI-B3-1	31/03/2018	Respiratory	22.3387	CVB5	CVB5	CVB5	MT641394	PRJNA643298
CLI-B3-2	04/09/2018	CSF	23.8928	CVB3	CVB3	CVB3	MT641395	PRJNA643298
CLI-B3-3	18/04/2018	Blood	23.6639	CVB1	CVB1	CVB1	MT641396	PRJNA643298
CLI-B3-4	02/05/2018	Respiratory	22.8451	CVA2	CVA2	CVA2	MT641397	PRJNA643298
CLI-B3-5	23/10/2017	CSF	21.9566	E25	E25	E25	MT641398	PRJNA643298
CLI-B3-6	15/05/2018	Respiratory	22.2701	E6	E6	Not done	MT641399	PRJNA643298
CLI-B3-7	22/05/2018	Respiratory	10.1996	CVA4	CVA4	CVA4	MT641400	PRJNA643298
CLI-B3-8	24/05/2018	CSF	28.5536	E7	E7	E7	MT641401	PRJNA643298
CLI-B3-9	05/06/2018	CSF	28.3667	E13	E13	Not done	MT641402	PRJNA643298
CLI-B3-10	18/06/2018	Skin and Vesicle Swab	20.4762	CVA6	CVA6	CVA6	MT641403	PRJNA643298
CLI-B3-11	15/06/2018	Stool	26.5622	CVB1	CVB1	Not done	MT641404	PRJNA643298
CLI-B3-12	26/06/2018	CSF	27.3356	EV71	EV71	EV71	MT641405	PRJNA643298
CLI-B3-13	25/06/2018	CSF	31.8792	Undetected	Undetected	Not done		PRJNA643298
CLI-B3-14	24/06/2018	Respiratory	22.9722	Undetected	Human Rhinovirus C	Not done	MT641406	PRJNA643298
CLI-B3-15	05/07/2018	CSF	32.3616	E25	E25	Not done	MT641407	PRJNA643298
CLI-B3-16	02/07/2018	Stool	34.2828	Undetected	Undetected	Not done		PRJNA643298
CLI-B3-17	03/07/2018	Stool	24.9378	CVA17	CVA17	Not done	MT641408	PRJNA643298
CLI-B3-18	04/07/2018	Respiratory	30.0233	Undetected	Undetected	Not done		PRJNA643298
CLI-B3-19	04/07/2018	Respiratory	31.7792	Undetected	Undetected	Not done		PRJNA643298
CLI-B3-20	09/07/2018	Stool	16.3331	E25	E25	Not done	MT641409	PRJNA643298
CLI-B3-21	20/06/2018	Respiratory	21.5893	Undetected	Human Rhinovirus C	Not done	MT641410	PRJNA643298
CLI-B3-22	08/07/2018	CSF	39.2137	Undetected	Undetected	Not done		PRJNA643298
CLI-B3-23	18/07/2018	Blood	24.3578	CVB4	CVB4	Not done	MT641411	PRJNA643298
CLI-B3-24	13/07/2018	Stool	24.7616	CVA16	CVA16	Not done	MT641412	PRJNA643298
CLI-B3-25	20/07/2018	CSF	31.8706	E18	E18	Not done	MT641413	PRJNA643298
CLI-B3-26	18/07/2018	Respiratory	Undetermined	Undetected	Undetected	Not done		PRJNA643298
CLI-B3-27	17/07/2018	Respiratory	22.803	E3	E3	Not done	MT641414	PRJNA643298
CLI-B3-28	17/07/2018	Respiratory	28.0935	D68	D68	Not done	MT641415	PRJNA643298
CLI-B3-29	24/07/2018	Skin and Vesicle Swab	29.0134	CVA10	CVA10	Not done	MT641416	PRJNA643298
CLI-B3-30	29/07/2018	Blood	25.639	Undetected	Undetected	Not done		PRJNA643298
CLI-B3-31	29/07/2018	Blood	26.165	CVB5	CVB5	Not done	MT641417	PRJNA643298
CLI-B3-32	31/07/2018	Blood	28.442	E18	E18	Not done	MT641418	PRJNA643298
CLI-B3-33	27/07/2018	Stool	32.3915	Undetected	Undetected	Not done		PRJNA643298
CLI-B3-35	27/07/2018	CSF	30.6335	Undetected	CVA10	Not done	MT641419	PRJNA643298
CLI-B3-36	25/07/2018	Respiratory	38.9127	Undetected	Undetected	Not done		PRJNA643298
CLI-B3-37	24/07/2018	Respiratory	34.0751	Undetected	Undetected	Not done		PRJNA643298
CLI-B3-38	21/07/2018	Respiratory	35.6422	Undetected	Undetected	Not done		PRJNA643298
CLI-B3-39	31/07/2018	CSF	32.5	Undetected	E25	Not done	MT641420	PRJNA643298
CLI-B3-40	01/08/2018	Stool	17.8543	CVA10	CVA10	Not done	MT641421	PRJNA643298
CLI-B3-41	02/08/2018	Stool	34.3025	Undetected	Undetected	Not done		PRJNA643298
CLI-B3-42	31/07/2018	CSF	30.86	Undetected	E6	Not done	MT641422	PRJNA643298
CLI-B3-43	06/08/2018	CSF	30.0705	E14	E14	Not done	MT641423	PRJNA643298
CLI-B3-44	24/07/2018	Blood	39.7465	CVA9	Undetected	Not done		PRJNA643298
CLI-B3-45	07/08/2018	CSF	26.809	E7	E7	Not done	MT641424	PRJNA643298
CLI-B3-46	07/08/2018	Stool	26.3688	E25	E25	Not done	MT641425	PRJNA643298
CLI-B3-47	08/08/2018	CSF	30.6459	E25	Undetected	Not done		PRJNA643298
CLI-B3-48	15/08/2018	Stool	21.7983	E19	E19	E19	MT641426	PRJNA643298
CLI-B3-49	15/08/2018	Respiratory	19.7067	CVA10	CVA10	CVA10	MT641427	PRJNA643298
CLI-B3-50	21/08/2018	CSF	28.3462	E16	E16	E16	MT641428	PRJNA643298
CLI-B3-51	20/08/2018	Respiratory	24.6677	CVA16	CVA16	CVA16	MT641429	PRJNA643298
CLI-B3-52	10/08/2018	Skin and Vesicle Swab	25.2933	CVA6	CVA6	CVA6	MT641430	PRJNA643298
CLI-B3-53	21/08/2018	Skin and Vesicle Swab	14.4625	CVA6	CVA6	CVA6	MT641431	PRJNA643298
CLI-B3-54	26/06/2018	CSF	31.5377	E9	Undetected	Not done		PRJNA643298
CLI-B3-55	03/09/2018	Respiratory	17.0639	D68	D68	D68	MT641432	PRJNA643298
CLI-B3-56	10/09/2018	Respiratory	27.1586	D68	D68	D68	MT641433	PRJNA643298
CLI-B3-57	12/09/2018	CSF	26.0663	E15	E15	E15	MT641434	PRJNA643298
CLI-B3-58	13/09/2018	CSF	31.2471	E14	E14	E14	MT641435	PRJNA643298
CLI-B3-59	10/09/2018	Respiratory	21.3886	D68	D68	D68	MT641436	PRJNA643298
CLI-B3-60	10/09/2018	Respiratory	16.2647	D68	D68	D68	MT641437	PRJNA643298
CLI-B3-61	19/09/2018	Respiratory	21.6529	D68	D68	D68	MT641438	PRJNA643298
CLI-B3-62	03/09/2018	Stool	26.2196	EV71	Undetected	Not done		PRJNA643298
CLI-B3-63	25/08/2018	Stool	21.5728	HEV-89	HEV-89	HEV-89	MT641439	PRJNA643298
CLI-B3-64	17/07/2018	Stool	29.1148	Undetected	Undetected	Not done		PRJNA643298
CLI-B3-65	17/07/2018	Stool	29.6828	Undetected	E6	Not done	MT641440	PRJNA643298
CLI-B3-66	03/03/2018	Respiratory	35.7565	Undetected	Undetected	Not done		PRJNA643298
CLI-B3-67	14/05/2018	CSF	29.2122	Undetected	CVA10	Not done	MT641441	PRJNA643298
CLI-B3-68	17/05/2018	Respiratory	28.464	Undetected	Undetected	Not done		PRJNA643298
CLI-B3-69	13/06/2018	Stool	19.4681	Undetected	Undetected	Not done		PRJNA643298
CLI-B3-70	01/08/2018	Respiratory	18.1533	Undetected	Human Rhinovirus C	Not done	MT641442	PRJNA643298
CLI-B3-71	15/05/2018	CSF	29.0015	E30	E30	E30	MT641443	PRJNA643298
CLI-B3-77	19/09/2018	Respiratory	16.123	D68	D68	D68	MT641444	PRJNA643298
CLI-B3-78	28/09/2018	Respiratory	12.6993	D68	D68	D68	MT641445	PRJNA643298
CLI-B3-79	26/09/2018	Respiratory	25.0342	D68	D68+E30	Not done	MT641446, MT641447	PRJNA643298
CLI-B3-80	28/09/2018	Stool	25.9521	D68	D68+E30	Not done	MT641448, MT641449	PRJNA643298
CLI-B3-81	28/09/2018	Respiratory	28.1153	D68	D68	D68	MT641450	PRJNA643298

## Sheet: Sheet4
CLI-B1-3	CV B4	CV B4
CLI-B1-4	CV A5	CV A5+ E11
CLI-B1-6	CV B4	CV B4
CLI-B1-8	CV B5	CV B5
CLI-B1-9	E30	E30
CLI-B1-10	CV A9	CV A9
CLI-B1-11	E6	E6
CLI-B1-12	E11	E11
CLI-B1-13	E6	E6
CLI-B2-13	E2	E2
CLI-B1-14	E5	E5
CLI-B1-15	CV A5	E11+CV A5
CLI-B1-17	E30	CV A1+E30
CLI-B1-20	E21	E21
CLI-B1-25	E18	E18
CLI-B1-26	E7	E7
CLI-B1-28	E12	E12
CLI-B1-30	E3	E3
CLI-B1-33	E9	E9
CLI-B1-34	E18	E18
CLI-B1-41	E31	E31
CLI-B1-42	E20	E20
CLI-B1-44	E20	E20+ EV C99
CLI-B1-45	CB2	CVB2
CLI-B3-1	CVB5	CVB5
CLI-B3-2	CVB3	CVB3
CLI-B3-3	CVB1	CVB1
CLI-B3-5	E25	E25
CLI-B3-6	E6	E6
CLI-B3-8	E7	E7
CLI-B3-9	E13	E13
CLI-B3-11	CVB1	CVB1
CLI-B3-15	E25	E25
CLI-B3-20	E25	E25
CLI-B3-23	CVB4	CVB4
CLI-B3-25	E18	E18
CLI-B3-27	E3	E3
CLI-B3-31	CVB5	CVB5
CLI-B3-32	E18	E18
CLI-B3-39	Undetected	E25
CLI-B3-42	Undetected	E6
CLI-B3-43	E14	E14
CLI-B3-45	E7	E7
CLI-B3-46	E25	E25
CLI-B3-48	E19	E19
CLI-B3-50	E16	E16
CLI-B3-57	E15	E15
CLI-B3-58	E14	E14
CLI-B3-65	Undetected	E6
CLI-B3-71	E30	E30
CLI-B3-79	D68	D68+E30
CLI-B3-80	D68	D68+E30

## Sheet: Sheet3
CLI-B1-3	CV B4	CV B4
CLI-B1-6	CV B4	CV B4
CLI-B1-8	CV B5	CV B5
CLI-B1-9	E30	E30
CLI-B1-10	CV A9	CV A9
CLI-B1-11	E6	E6
CLI-B1-12	E11	E11
CLI-B1-13	E6	E6
CLI-B2-13	E2	E2
CLI-B1-14	E5	E5
CLI-B1-17	E30	CV A1+E30
CLI-B1-20	E21	E21
CLI-B1-25	E18	E18
CLI-B1-26	E7	E7
CLI-B1-28	E12	E12
CLI-B1-30	E3	E3
CLI-B1-33	E9	E9
CLI-B1-34	E18	E18
CLI-B1-41	E31	E31
CLI-B1-42	E20	E20
CLI-B1-44	E20	E20+ EV C99
CLI-B1-45	CB2	CVB2
CLI-B3-1	CVB5	CVB5
CLI-B3-2	CVB3	CVB3
CLI-B3-3	CVB1	CVB1
CLI-B3-5	E25	E25
CLI-B3-6	E6	E6
CLI-B3-8	E7	E7
CLI-B3-9	E13	E13
CLI-B3-11	CVB1	CVB1
CLI-B3-15	E25	E25
CLI-B3-20	E25	E25
CLI-B3-23	CVB4	CVB4
CLI-B3-25	E18	E18
CLI-B3-27	E3	E3
CLI-B3-31	CVB5	CVB5
CLI-B3-32	E18	E18
CLI-B3-43	E14	E14
CLI-B3-44	CVA9	Undetected
CLI-B3-45	E7	E7
CLI-B3-46	E25	E25
CLI-B3-47	E25	Undetected
CLI-B3-48	E19	E19
CLI-B3-50	E16	E16
CLI-B3-54	E9	Undetected
CLI-B3-57	E15	E15
CLI-B3-58	E14	E14
CLI-B3-71	E30	E30

## Sheet: Sheet2
CLI-B1-3
CLI-B1-4
CLI-B1-5
CLI-B1-6
CLI-B1-8
CLI-B1-9
CLI-B1-10
CLI-B1-11
CLI-B1-12
CLI-B1-13
CLI-B2-12
CLI-B2-13
CLI-B1-14
CLI-B1-15
CLI-B1-17
CLI-B1-20
CLI-B1-22
CLI-B1-23
CLI-B1-24
CLI-B1-25
CLI-B1-26
CLI-B1-27
CLI-B1-28
CLI-B1-29
CLI-B1-30
CLI-B1-33
CLI-B1-34
CLI-B1-36
CLI-B1-39
CLI-B1-41
CLI-B1-42
CLI-B1-43
CLI-B1-44
CLI-B1-45
CLI-B1-46
CLI-B1-47
CLI-B3-1
CLI-B3-2
CLI-B3-3
CLI-B3-4
CLI-B3-5
CLI-B3-6
CLI-B3-7
CLI-B3-8
CLI-B3-9
CLI-B3-10
CLI-B3-11
CLI-B3-12
CLI-B3-15
CLI-B3-17
CLI-B3-20
CLI-B3-23
CLI-B3-24
CLI-B3-25
CLI-B3-27
CLI-B3-28
CLI-B3-29
CLI-B3-31
CLI-B3-32
CLI-B3-40
CLI-B3-43
CLI-B3-44
CLI-B3-45
CLI-B3-46
CLI-B3-47
CLI-B3-48
CLI-B3-49
CLI-B3-50
CLI-B3-51
CLI-B3-52
CLI-B3-53
CLI-B3-54
CLI-B3-55
CLI-B3-56
CLI-B3-57
CLI-B3-58
CLI-B3-59
CLI-B3-60
CLI-B3-61
CLI-B3-62
CLI-B3-63
CLI-B3-71
CLI-B3-77
CLI-B3-78
CLI-B3-79
CLI-B3-80
CLI-B3-81

## Sheet: Sheet1
CLI-B1-3		CLI-B1-4
CLI-B1-6		CLI-B1-15
CLI-B1-8		CLI-B1-22
CLI-B1-9		CLI-B1-23
CLI-B1-10		CLI-B1-24
CLI-B1-11		CLI-B1-29
CLI-B1-12		CLI-B1-39
CLI-B1-13		CLI-B3-7
CLI-B2-13		CLI-B3-10
CLI-B1-14		CLI-B3-12
CLI-B1-17		CLI-B3-24
CLI-B1-20		CLI-B3-29
CLI-B1-25		CLI-B3-40
CLI-B1-26		CLI-B3-49
CLI-B1-28		CLI-B3-51
CLI-B1-30		CLI-B3-52
CLI-B1-33		CLI-B3-53
CLI-B1-34		CLI-B3-62
CLI-B1-41		CLI-B3-63
CLI-B1-42
CLI-B1-44
CLI-B1-45
CLI-B3-1
CLI-B3-2
CLI-B3-3
CLI-B3-5
CLI-B3-6
CLI-B3-8
CLI-B3-9
CLI-B3-11
CLI-B3-15
CLI-B3-20
CLI-B3-23
CLI-B3-25
CLI-B3-27
CLI-B3-31
CLI-B3-32
CLI-B3-43
CLI-B3-44
CLI-B3-45
CLI-B3-46
CLI-B3-47
CLI-B3-48
CLI-B3-50
CLI-B3-54
CLI-B3-57
CLI-B3-58
CLI-B3-71

## Sheet: Sheet5
n	v
CLI-B1-3	CV B4
CLI-B1-4	CV A5
CLI-B1-5	C104
CLI-B1-6	CV B4
CLI-B1-8	CV B5
CLI-B1-9	E30
CLI-B1-10	CV A9
CLI-B1-11	E6
CLI-B1-12	E11
CLI-B1-13	E6
CLI-B2-12	CVA21
CLI-B2-13	E2
CLI-B1-14	E5
CLI-B1-15	CV A5
CLI-B1-17	E30
CLI-B1-20	E21
CLI-B1-22	CV A1
CLI-B1-23	CV A6
CLI-B1-24	CV A6
CLI-B1-25	E18
CLI-B1-26	E7
CLI-B1-27	EV C99
CLI-B1-28	E12
CLI-B1-29	CV A16
CLI-B1-30	E3
CLI-B1-33	E9
CLI-B1-34	E18
CLI-B1-36	D68
CLI-B1-39	EV71
CLI-B1-41	E31
CLI-B1-42	E20
CLI-B1-43	C105
CLI-B1-44	E20
CLI-B1-45	CB2
CLI-B1-46	C-105
CLI-B1-47	D68
CLI-B3-1	CVB5
CLI-B3-2	CVB3
CLI-B3-3	CVB1
CLI-B3-4	CVA21
CLI-B3-5	E25
CLI-B3-6	E6
CLI-B3-7	CVA4
CLI-B3-8	E7
CLI-B3-9	E13
CLI-B3-10	CVA6
CLI-B3-11	CVB1
CLI-B3-12	EV71
CLI-B3-15	E25
CLI-B3-17	CVA17
CLI-B3-20	E25
CLI-B3-23	CVB4
CLI-B3-24	CVA16
CLI-B3-25	E18
CLI-B3-27	E3
CLI-B3-28	D68
CLI-B3-29	CVA10
CLI-B3-31	CVB5
CLI-B3-32	E18
CLI-B3-40	CVA10
CLI-B3-43	E14
CLI-B3-44	CVA9
CLI-B3-45	E7
CLI-B3-46	E25
CLI-B3-47	E25
CLI-B3-48	E19
CLI-B3-49	CVA10
CLI-B3-50	E16
CLI-B3-51	CVA16
CLI-B3-52	CVA6
CLI-B3-53	CVA6
CLI-B3-54	E9
CLI-B3-55	D68
CLI-B3-56	D68
CLI-B3-57	E15
CLI-B3-58	E14
CLI-B3-59	D68
CLI-B3-60	D68
CLI-B3-61	D68
CLI-B3-62	EV71
CLI-B3-63	HEV-89
CLI-B3-71	E30
CLI-B3-77	D68
CLI-B3-78	D68
CLI-B3-79	D68
CLI-B3-80	D68
CLI-B3-81	D68
